# Supplementary material for: Preparation of Hybrid Nanopigments with Excellent Environmental Stability, Antibacterial and Antioxidant Properties Based on Monascus Red and Sepiolite by One-Step Grinding Process
Source: Nanomaterials (Basel). 2023 Jun 2;13(11):1792. doi: 10.3390/nano13111792 (PMC10254824; doi:10.3390/nano13111792)
Supplement: Supplementary file 1 [file nanomaterials-13-01792-s001.zip]

Archive with 1 entries (1 files):
- nanomaterials-2414252-SI.pdf
